# Supplementary material for: Inbred Selection for Increased Resistance to Kernel Contamination with Fumonisins
Source: Toxins (Basel). 2023 Jul 4;15(7):444. doi: 10.3390/toxins15070444 (PMC10467120; doi:10.3390/toxins15070444)
Supplement: Supplementary file 1 [file toxins-15-00444-s001.zip]

Archive with 1 entries (1 files):
- toxins-2462847-supplementary.pdf
